# Supplementary material for: Microbiota Composition during Fermentation of Broomcorn Millet Huangjiu and Their Effects on Flavor Quality
Source: Foods. 2023 Jul 11;12(14):2680. doi: 10.3390/foods12142680 (PMC10379140; doi:10.3390/foods12142680)
Supplement: Supplementary file 1 [file foods-12-02680-s001.zip]

Archive with 1 entries (1 files):
- foods-2459496-supplementary.xlsx
