# Supplementary material for: Microbiota Composition during Fermentation of Broomcorn Millet Huangjiu and Their Effects on Flavor Quality
Source: Foods. 2023 Jul 11;12(14):2680. doi: 10.3390/foods12142680 (PMC10379140; doi:10.3390/foods12142680)
Supplement: Supplementary file 1 [file foods-12-02680-s001.zip › foods-2459496-supplementary.xlsx]

## Sheet: Sheet1
Table S1 Changes in volatile compounds in broomcorn millet Huangjiu during primary fermentation
No.	Compounds	Relative content of volatile components (%)
		1st Day	2nd Day	3rd Day	4th Day	5th Day	6th Day
alkane
1	Tetradecane	ND	0.49±0.12	1.11±0.25	0.69±0.14	0.48±0.09	ND
2	Pentadecane	ND	0.71±0.18	1.49±0.31	2.59±0.38	0.43±0.07	ND
3	Hexadecane	ND	ND	1.54±0.30	ND	ND	ND
4	Heptadecane	ND	0.16±0.02	0.09±0.01	ND	ND	ND
5	Octadecane	ND	0.11±0.02	0.29±0.04	ND	ND	ND
6	Nonadecane	ND	0.25±00.04	3.14±0.51	ND	ND	ND
7	Eicosane	ND	1.84±0.37	ND	ND	ND	ND
8	Heneicosane	1.05±0.36	0.92±0.21	4.35±0.92	1.41±0.45	3.21±0.93	5.72±1.64
9	Docosane	ND	6.06±1.42	ND	ND	ND	ND
10	Tetracosane	ND	15.32±2.41	ND	ND	ND	9.45±1.73
11	Nonacosane	ND	0.65±0.03	ND	ND	ND	ND
12	Tetratriacontane	0.86±0.14	ND	ND	ND	ND	0.19±0.01
13	Hexatriacontane	ND	19.91±3.29	5.46±1.02	8.46±1.79	11.25±2.04	14.47±2.59
14	Tetratetracontane	0.26±0.01	ND	ND	ND	ND	ND
15	1-iodo-Decane	ND	0.10±0.01	ND	ND	ND	ND
16	1-iodo-Tridecane	ND	ND	ND	ND	ND	0.03±0.01
17	1-iodo-Hexadecane	ND	0.57±0.09	ND	ND	ND	ND
18	3-methyldecane	ND	ND	0.27±0.03	0.11±0.01	ND	ND
19	2-methyldodecane	ND	ND	ND	ND	0.15±0.01	ND
20	8-methylheptadecane	ND	0.71±0.02	ND	ND	ND	ND
21	1-butoxypentane	ND	ND	ND	0.39±0.01	ND	ND
22	3-methyl-5-propynonane	0.05±0.01	0.32±0.03	1.16±0.31	1.28±0.47	ND	ND
23	5-Methyl-5-propylnonane	ND	0.75±0.17	0.62±0.11	0.16±0.03	0.33±0.08	ND
24	3-Ethyl-3-methylheptane	ND	0.32±0.05	ND	ND	ND	ND
25	2,2-dimethylbutane	ND	ND	ND	0.15±0.02	ND	ND
26	3,7-dimethylnonane	ND	0.08±0.01	0.31±0.04	0.54±0.09	0.27±0.02	ND
27	4,5-dimethylnonane	ND	0.06±0.01	ND	ND	ND	ND
28	3,7-dimethyldecane	ND	ND	ND	0.48±0.03	ND	ND
29	3,4-dimethylundecane	ND	0.16±0.02	ND	ND	ND	ND
30	3,8-dimethylundecane	ND	0.36±0.04	1.87±0.29	2.68±0.58	0.18±0.01	ND
31	4,7-dimethylundecane	ND	0.30±0.01	ND	ND	ND	ND
32	4,6-dimethyldodecane	ND	1.60±0.38	4.53±1.01	4.47±0.97	1.19±0.49	ND
33	3,3,5-trimethylheptane	ND	0.06±0.01	ND	0.12±0.02	ND	ND
34	2,3,7-trimethyloctane	ND	ND	0.27±0.03	ND	ND	ND
35	2,3,8-Trimethyldecane	0.21±0.01	ND	0.20±0.02	ND	ND	ND
36	3,3,8-trimethyldecane	ND	ND	0.13±0.01	ND	ND	ND
37	2,6,11-trimethyldodecane	ND	1.57±0.59	ND	ND	ND	ND
38	2,3,6,7-tetramethyldodecane	ND	0.17±0.01	ND	ND	ND	ND
39	2,3,5,8-tetramethyldecane	ND	0.14±0.01	ND	ND	ND	ND
40	1,2,3,4-diepoxybutane	1.05±0.49	ND	ND	ND	ND	ND
41	5-(2-methylpropyl)nonane	ND	0.46±0.07	ND	ND	ND	ND
42	1-bromo-2-methyldecane	ND	0.06±0.01	ND	ND	ND	ND
43	diethyl(decyloxy)borane	ND	ND	ND	0.16±0.01	ND	ND
alcohol
1	1-Propanol	ND	0.25±0.02	0.51±0.06	0.35±0.04	0.52±0.07	0.40±0.04
2	1-Butanol	ND	0.05±0.01	ND	ND	0.09±0.01	0.04±0.01
3	1-Pentanol	0.34±0.07	ND	0.78±0.10	0.52±0.08	ND	0.01±0.01
4	Hexyl alcohol	2.46±0.79	0.78±0.15	2.30±0.68	2.28±0.70	0.54±0.21	0.12±0.02
5	1-Octanol	0.21±0.03	0.11±0.01	0.16±0.02	0.18±0.01	ND	ND
6	1-Nonanol	ND	ND	0.22±0.01	ND	ND	ND
7	Furfuryl alcohol	1.44±0.69	0.70±0.18	0.60±0.14	0.71±0.16	0.41±0.10	0.85±0.21
8	2-Methyl-1-propanol	0.08±0.01	0.98±0.27	1.94±0.59	1.40±0.47	1.73±0.61	0.85±0.32
9	3-methylthio-1-Propanol	ND	ND	ND	ND	0.22±0.02	0.05±0.01
10	3-methyl-1-Butanol	1.13±0.48	3.19±0.92	4.73±1.03	6.30±1.48	10.30±2.01	3.72±0.96
11	6-methyl-1-Heptanol	ND	ND	0.49±0.15	0.62±0.17	ND	ND
12	2-Ethylhexanol	0.99±0.21	0.94±0.19	1.96±0.38	2.17±0.51	0.48±0.12	ND
13	2-hexyl-1-Decanol	ND	0.33±0.09	ND	ND	ND	ND
14	Propylene Glycol	ND	ND	ND	ND	0.75±0.11	0.58±0.09
15	1,2-Butanediol	ND	ND	ND	ND	ND	0.02±0.01
16	2,3-Butanediol	20.12±3.41	7.44±1.28	17.24±2.41	9.48±2.05	10.55±2.31	8.45±2.05
17	2,3-hexanediol	ND	ND	ND	ND	ND	0.01±0.01
18	3-Methyl-1-butanol	ND	3.19±0.78	ND	ND	ND	ND
19	2-Propyl-1-pentanol	ND	ND	ND	ND	ND	0.01±0.01
20	2-propyl-1-Heptanol	ND	0.48±0.02	ND	ND	ND	ND
21	2,4-Dimethyl-1-heptanol	ND	ND	ND	ND	0.27±0.01	ND
22	2,2-dimethyl-1-Decanol	ND	0.22±0.01	ND	ND	ND	ND
23	1-Octen-3-ol	0.73±0.05	0.17±0.01	0.36±0.03	0.27±0.04	ND	ND
24	Glycerol	17.16±2.69	2.43±0.74	1.27±0.58	0.75±0.36	1.26±0.54	22.08±4.08
25	1-(2-butoxyethoxy)-Ethanol	ND	ND	2.47±0.79	ND	0.65±0.13	ND
26	2-Isopropyl-5-methyl-1-heptanol	1.47±0.41	2.24±0.64	3.41±0.58	3.44±0.92	0.33±0.02	ND
27	3,7,11-trimethyl-1-Dodecanol	ND	ND	0.74±0.12	ND	ND	ND
28	2-ethyl-2-methyl-Tridecanol	ND	0.86±0.27	ND	ND	1.03±0.47	ND
29	5-methyl-2-Furanmethanol	ND	ND	ND	ND	0.02±0.01	ND
30	2-Phenylethanol	0.73±0.21	1.16±0.59	3.39±0.92	4.43±1.02	17.16±2.79	5.13±1.07
31	Lauryl alcohol	0.16±0.01	ND	ND	ND	ND	ND
32	Maltol	ND	ND	ND	ND	ND	0.13±0.01
33	5-methyl-2-(1-methylethyl)-1-Hexanol	ND	ND	0.33±0.02	ND	ND	ND
ester
1	γ-Nonanolactone	0.18±0.01	ND	ND	ND	ND	ND
2	2-Methyl furoate	ND	ND	ND	ND	ND	0.17±0.01
3	Butanoic acid ethyl ester	ND	ND	ND	ND	ND	0.02±0.01
4	Pentanoic acid ethyl ester	ND	ND	ND	ND	ND	0.02±0.01
5	Ethyl caproate	0.16±0.01	0.21±0.02	0.27±0.02	0.24±0.01	0.26±0.02	0.52±0.07
6	Heptanoic acid ethyl ester	ND	ND	ND	ND	ND	0.03±0.01
7	Octanoic acid ethyl ester	ND	ND	0.20±0.01	0.29±0.02	0.48±0.04	0.21±0.01
8	Nonanoic acid ethyl ester	ND	ND	ND	ND	0.33±0.02	0.04±0.01
9	Decanoic acid ethyl ester	ND	ND	ND	ND	0.61±0.05	0.24±0.03
10	Ethyl myristate	0.34±0.02	ND	ND	ND	0.20±0.01	ND
11	9-Hexadecenoic acid ethyl ester	0.13±0.01	ND	ND	ND	ND	ND
12	2-hydroxy-Propanoic acid-2-methylpropyl ester	ND	ND	ND	ND	ND	0.02
13	2-hydroxy-Propanoic acid ethyl ester	ND	0.06±0.01	0.42±0.02	0.68±0.04	0.43±0.03	0.16±0.01
14	Butanedioic acid diethyl ester	ND	ND	ND	ND	ND	0.03±0.01
15	2-phenylethyl acetic acid ester	ND	ND	ND	ND	0.32±0.02	0.13±0.01
16	3-methyl-1-Butanolacetate	ND	ND	0.11±0.01	0.09±0.01	0.07±0.01	0.18
17	Isoamyl lactate	ND	ND	ND	ND	0.26±0.02	ND
18	Hexadecanoic acid ethyl ester	ND	0.30±0.04	1.23±0.29	3.20±0.95	5.23±1.52	0.61±0.17
19	9,12-Octadecadienoic acid ethyl este	ND	0.71±0.18	1.98±0.94	5.46±1.68	6.99±1.93	1.41±0.57
20	Ethyl Oleate	ND	ND	0.49±0.08	1.45±0.49	2.06±0.71	0.43±0.07
21	1,3-Propanedioldiacetate	ND	ND	ND	ND	ND	0.03±0.01
22	3-(Methylthio)propanoic acid ethyl ester	ND	ND	ND	ND	ND	0.12±0.01
23	2-Propenoic acid oxiranylmethyl ester	ND	ND	ND	ND	ND	0.29±0.01
24	2-methyl-Propanoic acid 3-hydroxy-2,4,4-trimethylpentyl ester	ND	1.11±0.39	1.38±0.31	1.11±0.27	0.37±0.09	ND
25	2-methyl-Propanoic acid- 2,2-dimethyl-1-(2-hydroxy-1-methylethyl)propyl ester	ND	ND	1.07±0.43	0.68±0.10	0.25±0.02	ND
26	Oxalic acid 2-ethylhexyl hexyl ester	ND	ND	ND	ND	0.07±0.01	ND
27	Oxalic acid isohexyl neopentyl ester	ND	ND	ND	ND	0.16±0.01	ND
28	Sulfurous acid octadecyl pentyl ester	ND	ND	1.07±0.31	ND	ND	ND
29	Sulfurous acid hexyl octyl ester	ND	ND	ND	0.94±0.17	0.32±0.02	ND
30	Sulfurous acid 2-ethylhexyl hexyl ester	ND	ND	ND	0.75±0.04	ND	ND
31	Sulfurous acid 2-ethylhexyl octadecyl ester	ND	ND	0.38±0.02	ND	ND	ND
ketone
1	2-Octanone	0.16±0.01	ND	ND	ND	ND	ND
2	2-Nonanone	0.10±0.01	ND	ND	ND	ND	ND
3	Hydroxyacetone	0.29±0.02	ND	ND	ND	ND	0.65±0.05
4	cyclohexanone	0.55±0.03	ND	ND	ND	ND	ND
5	2-methyl- Cyclopentanone	ND	0.14±0.01	ND	ND	0.26±0.01	ND
6	1-hydroxy-2-Propanone	ND	ND	ND	ND	0.25±0.02	ND
7	3-Hydroxy-2-butanone	1.52±0.31	0.16±0.02	0.42±0.03	0.77±0.03	11.58±2.01	5.50±1.03
8	1,3-Dihydroxyacetone	17.50±3.28	1.78±0.59	0.47±0.05	0.61±0.02	1.17±0.47	2.78±0.92
9	2-hydroxy-gamma-butyrolactone	0.16±0.01	0.10±0.01	0.31±0.03	0.29±0.01	0.23±0.02	0.21±0.01
10	1,2-Cyclopentanedione	ND	ND	ND	ND	ND	0.40±0.02
11	4-hydroxy-3-methyl-2-Butanone	ND	ND	ND	ND	ND	0.06±0.01
12	3-methyl-1,2-Cyclopentanedione	ND	ND	ND	ND	ND	0.04±0.01
13	2,5-Piperazinedione	ND	ND	ND	ND	ND	0.03±0.01
14	Acetophenone	ND	0.19±0.01	0.22±0.03	ND	ND	ND
15	2(5H)-Furanone	ND	ND	ND	ND	0.28±0.02	0.11±0.01
16	5-ethyldihydro- 2(3H)-Furanone	ND	ND	ND	0.35±0.03	ND	ND
17	dihydro-5-propyl-2(3H)-Furanone	ND	ND	0.33±0.02	ND	0.34±0.03	ND
18	2,5-Dimethyl-4-hydroxy-3(2H)-furanone	ND	ND	ND	ND	ND	0.06±0.01
19	2,4-Dihydroxy-2,5-dimethyl-3(2H)-furan-3-one	ND	ND	ND	ND	ND	0.07±0.01
20	2,3-Dihydro-3,5-dihydroxy-6-methyl-4-pyranone	2.56±0.73	ND	ND	ND	ND	ND
21	4,5-dimethyl-1,3-Dioxol-2-one	ND	ND	ND	ND	ND	0.04±0.01
22	2,3-dihydro-3,5-dihydroxy-6-methyl-4H-Pyran-4-one	ND	ND	ND	ND	ND	2.43±0.92
aldehyde
1	Hexanal	ND	ND	ND	ND	ND	0.02±0.01
2	Nonyl aldehyde	0.13±0.01	0.16±0.01	0.56±0.04	0.39±0.02	ND	ND
3	Decanal	ND	ND	ND	ND	0.10±0.01	ND
4	Dodecanal	ND	ND	0.45±0.02	ND	ND	ND
5	Tetradecanal	ND	ND	ND	0.27±0.01	ND	ND
6	Furfural	ND	ND	ND	ND	ND	3.09±0.97
7	Glycolaldehyde	7.01±1.05	ND	ND	ND	ND	1.01±0.48
8	3-(methylthio)-Propanal	ND	ND	ND	ND	ND	0.02±0.01
9	5-Hydroxymethylfurfural	0.84±0.06	0.48±0.02	1.03±0.31	1.52±0.47	2.05±0.72	2.82±0.80
10	5-methyl-2-Furancarboxaldehyde	ND	ND	ND	ND	ND	0.31±0.01
11	5-(hydroxymethyl)-2-Furancarboxaldehyde	ND	ND	ND	ND	0.71±0.04	ND
12	Benzaldehyde	ND	0.49±0.03	0.31±0.02	0.15±0.01	0.10±0.01	0.03±0.01
13	Benzeneacetaldehyde	ND	0.60±0.03	ND	ND	ND	0.08±0.01
14	Dodecanal	ND	0.19±0.01	ND	ND	ND	ND
15	Coconut aldehyde	ND	0.33±0.01	ND	ND	ND	0.05±0.01
acid
1	Formic acid	ND	ND	ND	ND	ND	0.20±0.01
2	Acetic acid	9.55±1.93	5.80±1.02	12.71±2.31	15.22±2.74	13.09±2.39	2.45±0.51
3	Pentanoic acid	ND	0.17±0.01	ND	ND	ND	ND
4	Hexanoic acid	3.87±0.68	4.63±0.82	4.10±0.79	5.31±0.93	1.77±0.44	0.11±0.01
5	Octanoic Acid	ND	0.60±0.05	0.49±0.02	ND	ND	ND
6	Nonanoic acid	ND	0.46±0.01	ND	ND	ND	ND
7	3-methyl-Butanoic acid	ND	ND	ND	1.29±0.47	ND	ND
phenol
1	Phenol	ND	0.94±0.21	1.32±0.47	1.11±0.40	0.52±0.02	ND
2	2-methoxy-Phenol	ND	1.03±0.38	1.11±0.42	1.47±0.57	0.55±0.04	ND
3	2-Methoxy-4-vinylphenol	ND	2.43±0.46	1.61±0.21	1.91±0.30	0.74±0.05	0.14±0.01
others
1	1,1'-oxybis[3-methyl-Butane	ND	ND	ND	ND	ND	0.15±0.01
2	2,3,5,6-Tetramethylpyrazine	1.02±0.36	0.71±0.27	0.45±0.02	0.53±0.02	0.15±0.01	0.01±0.01
3	2-Amylfuran	0.24±0.02	ND	ND	ND	ND	ND
4	1-(2-furanyl)-Ethanone	ND	ND	ND	ND	ND	0.06±0.01
5	Benzyl nitrile	ND	0.21±0.01	ND	ND	ND	ND
6	Sucrose	ND	ND	2.25±0.72	ND	ND	ND
7	Estragole	ND	ND	ND	ND	0.20±0.02	0.05±0.01
* ND, not detected. Every value is expressed as mean ± standard error (n = 3).
